# Supplementary material for: The Combination of Safety, Attractiveness, and Accessibility Lead to Bias in Inventory of Wetland Plants on the Qinghai‐Tibet Plateau
Source: Ecol Evol. 2025 Jun 4;15(6):e71521. doi: 10.1002/ece3.71521 (PMC12137625; doi:10.1002/ece3.71521)
Supplement: Supplementary file 1 — Appendix S1 [file ECE3-15-e71521-s004.xlsx]

## Sheet: Sheet1
Appendix S1. The main specimens, flora, monographs and online databases about wetland plants in the Qinghai-Tibet Plateau
Number	Sources	Publishing house or Website link
1	National Specimen Information Infrastructure (NSII)	http://www.nsii.org.cn/
2	Chinese Virtual Herbarium (CVH)	https://www.cvh.ac.cn/
3	Flora Reipublicae Popularis Sinicae	Science Press
4	Flora of China	Missouri Botanical Garden Press
5	Flora of Tibet	Science Press
6	Flora of Qinghai	Qinghai People's Publishing House
7	Flora of Sichuan	Sichuan People's Publishing House
8	Flora of Yunnan	Science Press
9	Flora of Gansu	Gansu Science and Technology Press
10	Flora of Xinjiang	Xinjiang Science and Health Publishing House
11	The Vascular Plants and Their Ecogeographical Distribution of the Qinghai-Tibetan Plateau	Science Press
12	Checklist of Wetland Plants in Yunnan	Science Press
13	Enumeration of higher plant in Datong river valley Qinghai	Qinghai People's Publishing House
14	Photographic guide to botany in Ruoergai wetland	Sichuan Fine Arts Publishing House
15	Checklist of Vascular Plants of Chinese Wetlands	Science Press
16	Wetland Plants of Tibet	Huazhong University of Science & Technology Press
17	China Wetlands Resources_Qinghai Volume	China Forestry Publishing House
18	China Wetlands Resources_Sichuan Volume	China Forestry Publishing House
19	China Wetlands Resources_Yunnan Volume	China Forestry Publishing House
20	China Wetlands Resources_Xinjiang Volume	China Forestry Publishing House
21	China Wetlands Resources_Gansu Volume	China Forestry Publishing House
22	Global Biodiversity Information Facility (GBIF)	https://www.gbif.org/
23	Plant Photo Bank of China (PPBC)	http://ppbc.iplant.cn/
24	China Wetland Plant Database	http://zgsdzw.com/
25	The geography of aquatic vascular plants of Qinghai-Xizang (Tibet) Plateau	Dissertation for the Doctoral Degree (Wuhan University)
